# Supplementary material for: Diagnosis and prognosis of serum Fut8 for epilepsy and refractory epilepsy in children
Source: PLoS One. 2023 Apr 13;18(4):e0284239. doi: 10.1371/journal.pone.0284239 (PMC10101470; doi:10.1371/journal.pone.0284239)
Supplement: S1 File — (XLSX) [file pone.0284239.s001.xlsx]

## Sheet: Control group
Numbers	Gender	Age(months)	Body weight(kg)	expression of AAL(ng/ml)	expression of LCA(ng/ml)	expression of Fut8(ng/ml)
1	M	62	16.1	4.96	0.34	66.43
2	F	46	14.7	9.46	1.15	56.16
3	M	63	15.1	7.32	1.05	52.35
4	F	62	15.2	10.77	1.01	46.43
5	M	51	19.5	6.6	1.22	43.71
6	M	42	15.4	8.05	1.45	31.81
7	M	44	18.1	11.14	0.43	39.01
8	F	59	21	9.3	1.42	47.12
9	M	37	13.3	6.76	0.35	70.12
10	F	42	16.9	10.58	0.42	52.48
11	M	36	14.9	6.59	0.47	68.9
12	F	57	17.9	6.34	0.84	68.25
13	M	54	18.1	10.19	1.56	45.02
14	F	63	21.1	9.17	0.32	73.26
15	M	41	16.5	7.34	0.8	75
16	F	45	18.3	9.12	0.69	50.28
17	M	60	20.7	10.25	1.07	55.55
18	M	38	15	5.06	1.5	59.65
19	M	66	18.1	7.56	0.38	38.04
20	F	49	18	7.47	0.93	43.03
21	M	44	17.1	5.98	0.58	38.54
22	F	55	17.6	9.33	1.44	69.72

## Sheet: Epilepsy group
Numbers	Gender	Ages(months)	Body weight	Course of disease(months)	Seizure type	Nuber of drugs	Family history	Dose（mg/kg/dose）	Level of VAL(μg/ml)	expression of AAL(ng/ml)	expression of LCA(ng/ml)	expression of Fut8(ng/ml)	follow up(days)	seizure within 2 years
1	M	27	9.1	6.75	Focal	2	No	11.11	23	10.8	3.32	30.14	538	1
2	F	7	9.2	6.65	Focal	1	No	9.88	37	12.91	2.26	34.3	198	1
3	F	84	23	6.95	Focal	1	No	9.88	54	7.39	1.92	76	252	1
4	F	75	25.7	5.85	Generalized	2	No	14.81	63	12.98	1.77	59.43	204	1
5	M	14	9	7.15	Generalized	2	No	9.88	65	12.38	3.23	61.95	530	1
6	M	48	17.2	3.25	Focal	3	No	2.96	69	8.17	1.91	55.14	66	1
7	F	43	17	8.15	Generalized	3	Y	4	46	8.34	2.85	58.56	178	1
8	F	109	25.7	8.45	Focal	2	No	9.66	97	12.01	1.55	65.59	272	1
9	M	75	22.9	9.75	Focal	2	No	8.82	43	14.86	1.22	104.63	184	1
10	F	51	17.5	8.55	Generalized	2	No	7.55	32	11.23	2.76	81.39	226	1
11	M	83	21	8.15	Focal	2	No	9.34	115	10.24	1.74	63.78	618	1
12	F	18	10	6.65	Focal	1	No	8.37	50	14.2	3.33	68.03	482	1
13	M	68	22	8.05	Generalized	2	No	8.73	28	13.59	3.13	65.23	608	1
14	M	95	26.5	8.85	Focal	4	No	8.89	34	14.76	3.34	35.34	252	1
15	F	46	15	8.05	Focal	1	No	8.07	32	10.88	1.11	63.54	236	1
16	M	165	22.3	6.25	Generalized	2	No	7.31	49	11.74	1.39	77.54	12	1
17	F	38	13.8	6.05	Focal	1	No	9.9	88	12.25	2.55	41.75	426	1
18	F	15	9.5	9.45	Focal	1	No	10.36	46	14.43	2.17	58.04	16	1
19	M	72	22.5	5.15	Focal	2	No	8.56	59	8.02	3.03	39.9	162	1
20	M	52	15	8.35	Generalized	2	No	8.7	40	7.3	2.44	55.63	606	1
21	F	52	17.2	5.95	Focal	2	No	9.89	47	14.87	2.3	50.43	658	1
22	M	86	15.5	7.05	Focal	3	No	4.65	24	7.68	3.41	101.54	486	1
23	F	63	19	6.45	Focal	2	No	9.3	34	9.75	1.38	67.95	684	1
24	F	28	10.5	6.15	Generalized	2	No	11.83	47	13.7	3.2	22.1	302	1
25	F	27	10	6.15	Focal	3	No	14.91	72	13.79	3.36	78.09	504	1
26	M	137	38	2.65	Focal	1	No	10	58	7.23	2.36	98	32	1
27	M	49	14.5	8.05	Focal	3	No	6.41	50	13.07	3.08	40.9	108	1
28	F	10	8	8.85	Generalized	2	Y	6.41	64	9.36	2.18	68.53	192	1
29	M	40	16	9.55	Focal	1	No	12.82	72	8.33	2.33	50.71	444	1
30	F	7	8.1	5.75	Focal	3	No	6.85	61	15.84	1.82	65.01	280	1
31	M	51	16	9.25	Generalized	3	No	19.31	36	7.19	2.17	30.84	660	1
32	F	11	8	6.55	Focal	1	No	6.9	66	15.44	3.22	84.59	248	1
33	M	43	15.7	7.85	Focal	1	No	8.57	55	11.55	2.92	36.23	310	1
34	M	15	10	6.05	Focal	1	No	14.93	47	15.07	1.09	35.42	596	1
35	F	112	32	5.75	Generalized	2	Y	9.23	94	14.66	2.99	48.46	438	1
36	M	53	18.4	6.55	Focal	3	No	9.68	62	14.19	2.25	84.46	608	1
37	M	31	12.5	9.65	Generalized	3	No	8.93	49	12.84	2.01	58	282	1
38	M	29	13.7	6.15	Focal	1	No	10.91	50	9.38	2.68	53.15	444	1
39	F	24	11	7.05	Focal	2	No	9.8	54	12.99	1.67	65.23	644	1
40	M	72	20	6.05	Focal	2	No	4	60	11.6	2.38	100.47	246	1
41	M	49	22.3	9.05	Focal	2	No	3.14	60	12.55	1.33	68.31	228	1
42	M	39	17.7	8.45	Focal	2	No	2.5	49	11.03	3.24	69.43	538	1
43	F	22	8.9	5.25	Focal	2	No	6	85	16.22	3.26	68.83	428	1
44	M	15	12.5	5.95	Generalized	2	No	5.26	35	14.6	2.35	44.76	180	1
45	M	95	27.2	8.15	Generalized	3	No	6.32	59	11.38	2.18	64.01	298	1
46	F	21	10.5	6.05	Focal	1	No	8.57	69	10.25	1.69	53.66	214	1
47	M	18	10	6.15	Focal	3	Y	8.75	40	13.94	2.65	60.26	378	1
48	M	96	23	8.65	Focal	1	No	13.33	55	11.5	3.39	45.03	172	1
49	M	80	20	7.05	Generalized	2	No	13.33	92	9.89	2	66.67	306	1
50	M	55	16	7.25	Focal	2	No	8.28	68	8.34	1.2	48.6	598	1
51	F	55	14	6.45	Focal	1	No	10	63	8.04	1.17	60.36	430	1
52	M	35	13	3.45	Focal	4	No	8.15	55	13.94	3.11	81.39	404	0
53	M	17	11.4	9.85	Focal	1	No	8.89	58	9.89	2.36	154.43	46	1
54	M	97	23	6.75	Generalized	2	No	8.15	93	9.05	3.44	107.77	146	1
55	M	57	17.5	7.35	Focal	2	No	8.15	99	15.24	3.03	45.09	628	1
56	F	26	10.5	9.45	Focal	1	No	3.11	27	15.79	2.83	76	218	1
57	F	21	11	5.95	Focal	1	No	8	57	10.03	1.14	69.98	278	1
58	M	73	15	8.65	Focal	2	No	9.8	52	12.18	3.25	63.57	546	1
59	F	49	19.3	6.05	Focal	2	No	10.83	62	8.33	3.44	53.65	144	1
60	M	58	16.5	7.05	Generalized	2	No	10.21	78	14.71	1.77	104.51	42	1
61	F	41	34.8	6.05	Focal	2	No	8.7	108	14.83	2	52.93	132	1
62	F	94	22	4.65	Focal	3	No	6.96	44	15.79	2.29	143.16	450	1
63	M	82	13.4	6.75	Focal	2	No	6.96	45	12.36	2.29	86.2	460	1
64	M	69	23	7.75	Focal	2	No	7.83	47	15.91	3.52	92.34	404	1
65	M	64	18.2	9.75	Focal	2	No	12.17	51	14.81	2.55	81.6	214	1
66	M	54	18	10.35	Generalized	2	No	8.7	56	10	2.53	60.88	678	1
67	M	39	16.9	7.85	Focal	2	No	8.7	78	8.56	2.08	81.96	66	1
68	M	35	11	9.55	Focal	1	No	12.17	86	9.61	1.79	58.82	260	1
69	M	17	11	5.75	Generalized	2	No	10.67	62	8.06	2.49	70.53	508	1
70	F	7	21.9	5.85	Focal	2	No	8.07	41	6.99	3.29	60.34	78	1
71	M	49	16	6.15	Focal	1	Y	7.27	31	14.21	2.4	98.34	56	1
72	M	50	15	9.05	Focal	1	No	10.91	47	7.11	1.16	44.3	306	1
73	F	13	40	8.95	Generalized	2	No	10	68	13.29	2.74	69.01	404	1
74	M	12	11.2	5.95	Focal	2	No	3.69	64	7.25	1.4	81	360	1
75	M	7	7	6.55	Focal	1	No	7.62	30	14.51	3.16	30.75	326	1
76	F	82	23.9	6.35	Generalized	2	No	8.57	54	8.87	1.28	45.03	632	1
77	M	22	15.6	9.45	Focal	3	No	12	41	10.87	1.38	23.13	358	1
78	M	19	11	8.75	Generalized	2	No	8	44	10.51	1.29	84.64	416	1
79	M	15	10	9.15	Focal	2	No	10	53	14.86	2.51	43.39	694	1
80	M	99	23	7.05	Focal	3	No	8	63	12.28	3.21	48.8	188	1
81	M	70	19.5	7.15	Focal	1	No	10	63	14.54	2.83	65.05	26	1
82	M	39	14	8.75	Generalized	3	No	10	78	7.57	2.81	39.4	506	1
83	F	28	11	9.55	Focal	1	No	10	89	9.97	1.38	56.67	618	1
84	M	18	10	7.05	Focal	2	No	10.05	63	7.91	2.15	52.03	622	1
85	M	76	24.5	8.45	Focal	3	No	12.72	51	14.11	3.4	54.01	274	1
86	F	55	18	7.45	Focal	3	No	10.36	59	15.49	3.04	55.8	424	1
87	M	41	13.4	5.55	Focal	2	No	6.32	34	8.41	2.49	58.21	108	1
88	M	69	20	9.75	Generalized	2	No	5.26	56	14.39	2.77	56.38	110	1
89	M	48	15	7.55	Focal	1	No	11.58	80	10.07	1.9	64.41	266	1
90	F	15	9.2	9.15	Focal	1	No	11.11	47	13.78	3.09	69.52	158	1
91	F	39	21	9.95	Generalized	3	Y	10	52	15.22	2.67	86.21	622	1
92	F	32	16.5	8.25	Focal	1	No	11.11	62	15.4	1.19	99.38	538	1
93	F	21	10.2	8.95	Focal	2	No	10	68	14.44	2.28	60.94	12	1
94	F	7	8.1	5.85	Focal	3	No	8.89	81	8.81	2.92	77.85	504	1
95	M	110	27	8.15	Focal	1	No	8.99	60	14.78	1.98	80.73	246	1
96	M	35	16	6.35	Focal	1	No	10.17	42	9.78	3.24	38.7	610	1
97	M	137	30	9.65	Generalized	3	Y	13.71	3	12.89	1.55	30.84	40	1
98	F	32	14	7.25	Focal	2	No	9.14	45	13.07	3.24	94.63	128	1
99	M	54	23	5.45	Focal	1	No	10.29	68	11.99	2.21	45.28	92	1
100	M	42	15	7.25	Generalized	2	No	11.43	72	12.48	1.52	47.71	378	1
101	M	42	14	9.85	Focal	1	No	7.06	26	12.62	3.49	43.39	446	1
102	M	28	12	9.55	Focal	2	No	8.24	75	11.05	2.38	58.56	710	1
103	M	35	15	8.55	Generalized	2	No	12.12	46	13.12	2.23	28.32	260	1
104	M	70	19	5.65	Focal	1	No	9.7	54	8.98	2.04	36.23	274	1
105	M	41	14	9.95	Generalized	3	No	7.5	37	15.25	2.39	31.41	324	1
106	F	10	12	8.85	Generalized	1	No	11.25	38	10.45	1.15	28.32	568	1
107	F	58	25	9.65	Generalized	2	No	10	44	7.99	3.07	63.63	190	1
108	F	29	15	8.05	Focal	1	No	12.5	49	10.47	2.58	52.11	634	1
109	F	19	12	8.45	Generalized	2	No	10	55	13.98	2.77	81.39	616	1
110	M	4	8	3.75	Focal	2	No	10	66	10.85	2.56	40.43	194	1
111	M	61	16	8.15	Focal	2	Y	13.75	81	9.32	2.55	57.09	322	1
112	M	56	15.5	5.55	Generalized	3	No	8.92	39	15.2	2.23	67.92	426	1
113	M	137	27	14.05	Focal	1	No	5.16	34	11.6	1.79	71.36	464	1
114	M	30	10	5.15	Generalized	2	No	10.32	58	7.22	1.68	67.02	84	0
115	M	20	12	6.55	Generalized	2	No	12.9	66	9.3	1.54	65.04	486	1
116	F	14	10	7.95	Focal	1	No	10.32	67	14.7	1.83	92.93	284	1
117	F	6	8.1	3.45	Focal	3	No	8	32	14.32	3.14	81.39	318	1
118	M	91	38	5.25	Focal	2	No	10.67	34	13.55	3.15	48.38	670	1
119	F	77	19.3	9.45	Focal	2	No	16	46	12.58	2.36	89.95	250	1
120	M	51	18.7	7.65	Generalized	2	No	8	49	15.7	2.22	59.01	262	0
121	M	94	35	9.55	Generalized	4	No	8	53	11.44	3.43	70.38	528	1
122	F	53	14	9.85	Focal	1	No	10.67	56	11.06	1.97	143.16	392	1
123	M	41	17.8	8.05	Focal	1	No	10.67	56	9.42	1.21	60.72	564	1
124	M	200	40	9.05	Generalized	2	No	10.67	57	8.59	2.8	74.46	436	1
125	F	16	10	8.65	Generalized	3	No	10.67	65	8.07	1.32	74.02	330	1
126	F	11	10	8.15	Focal	1	No	8	77	13.12	2.8	42.39	570	1
127	M	42	14.6	6.55	Focal	2	No	9.33	93	11.7	3.49	80.62	26	1
128	M	86	22.5	6.15	Generalized	2	No	14.29	44	13.76	1.12	64.53	562	0
129	M	61	18	6.45	Focal	2	No	12.86	51	16.03	1.19	43.75	608	1
130	F	53	24	5.55	Focal	2	No	11.43	56	10.42	1.55	47.77	616	1
131	M	25	12.4	7.35	Focal	2	No	8.57	56	13.94	2.66	53.51	522	1
132	M	75	19.9	9.85	Focal	1	No	10	60	15.09	2.36	59.06	142	1
133	F	83	28	6.95	Focal	2	No	7.14	70	11.77	2.45	58.3	96	1
134	F	58	20	6.95	Generalized	2	No	11.43	77	9.72	3.47	54.3	54	1
135	M	43	20	9.55	Focal	2	No	15.71	79	15.06	1.8	40.02	408	1
136	F	53	13	8.55	Focal	1	Y	7.25	33	10.24	2.02	60.72	502	1
137	M	25	5	8.05	Focal	2	No	8.76	40	14.32	1.2	38	38	1
138	F	21	11	7.45	Generalized	2	No	11.85	73	13.15	1.12	68.01	362	1
139	M	20	10	6.95	Generalized	2	No	11.85	75	15.92	1.16	69.52	120	1
140	F	7	8.1	6.95	Focal	3	No	14.93	52	9.12	2.92	73.87	662	0
141	F	78	21.7	7.75	Focal	1	No	12.31	44	11.33	1.74	40.33	642	1
142	F	37	15.6	8.75	Focal	3	No	10.77	63	9.1	1.95	50.1	256	1
143	M	42	15	8.05	Generalized	2	No	10.77	68	7.25	3	49.09	542	1
144	M	22	12	6.45	Focal	1	No	9.6	40	14.71	1.42	30.04	676	1
145	M	21	8.1	6.55	Focal	3	No	6.4	42	14.34	2.93	43.37	452	1
146	F	64	15.5	6.35	Focal	2	No	9.6	86	15.26	2.17	44.9	490	1
147	M	52	16	6.75	Focal	3	No	11.67	56	14.94	3.12	22.54	12	1
148	F	43	14.5	6.05	Focal	2	No	3.33	56	14.53	1.95	60.92	472	1
149	F	49	15.5	6.15	Generalized	2	No	10	57	16.16	3.28	68.77	604	1
150	F	17	10	8.95	Focal	1	No	6.67	58	10.34	2.62	89.14	292	1
151	M	105	29	6.65	Focal	2	No	8.33	65	12.49	1.71	50.59	494	1
152	M	66	17.5	8.55	Focal	2	No	13.33	70	15.07	1.7	68.99	714	1
153	F	66	22	11.35	Focal	3	No	10	72	13.81	1.23	50.39	52	1
154	F	56	18	9.95	Generalized	3	No	11.76	84	14.77	1.96	51	348	1
155	F	38	13	9.15	Focal	1	No	8.77	44	13.1	1.35	74.53	94	1
156	F	17	9.6	5.95	Focal	2	Y	8.77	8	13.13	2.23	46.21	712	1
157	F	9	8	8.25	Generalized	2	No	10.91	40	10.82	2	49.32	174	1
158	M	119	35	6.85	Focal	2	No	10.91	45	7.4	1.61	30.99	28	1
159	F	19	8.1	6.05	Focal	2	No	10.91	47	12.36	2.93	85.93	340	1
160	M	28	12	6.45	Focal	3	No	7.27	47	14.99	1.59	40.21	410	1
161	F	58	14	9.65	Generalized	2	No	10.91	51	14.85	2.85	57.7	316	0
162	F	9	9	5.65	Generalized	2	No	9.09	63	11.1	2.01	83.06	488	1
163	F	87	16.1	5.95	Focal	3	No	7.27	77	13.22	3.04	54.4	452	1
164	F	63	17.5	7.05	Focal	2	No	12.73	82	8.29	3.18	46.36	264	1
165	F	49	15.6	7.25	Focal	2	No	7.27	88	15.87	1.38	56.61	618	1
166	F	32	12	8.85	Generalized	3	No	7.62	34	10.48	1.64	46.31	232	1
167	M	46	13.5	7.45	Focal	4	No	9.52	43	14.56	1.4	109.54	596	1
168	F	8	6	6.55	Focal	1	No	9.52	45	9.4	2.2	77.9	234	1
169	M	51	13.5	6.65	Generalized	2	No	10	30	15.52	1.75	34.3	396	1
170	M	50	17	7.35	Focal	2	No	16	35	15.19	2.32	65.76	114	1
171	M	24	14	9.65	Generalized	2	No	8	39	12.24	3.39	73.61	60	1
172	M	45	15	6.75	Focal	1	No	12	43	15.48	1.86	65.26	278	1
173	F	24	11	7.05	Focal	2	No	8	50	14.98	3.47	58.99	382	1
174	M	97	20	9.75	Generalized	4	No	8	51	8.03	1.11	59.81	44	1
175	F	85	23	6.55	Focal	2	No	10	58	8.99	2.46	41.35	532	1
176	M	59	23.5	5.85	Focal	3	No	10	58	13.79	1.87	101.6	416	1
177	M	23	14	8.25	Focal	2	No	12	60	14.43	2.99	46.94	76	1
178	F	10	7.25	8.15	Focal	3	No	8	60	14	2.66	63.44	38	1
179	M	17	11.4	5.15	Focal	1	No	12	63	9.6	3.51	80.44	560	1
180	F	56	19	9.35	Generalized	2	No	10	67	8.49	1.53	53.04	36	1
181	F	69	16	5.45	Focal	2	No	10.42	68	10.11	3.14	62.15	590	0
182	F	61	18	9.75	Focal	2	No	12.63	33	10.48	2.69	53.57	444	1
183	M	34	11	5.95	Generalized	2	No	10.87	104	12.77	2.05	45.43	186	1
184	F	15	11.9	7.15	Focal	2	No	8.7	53	14.93	1.88	94.63	98	1
185	M	88	40	7.05	Focal	2	No	6.59	100	10.64	3.39	43.43	346	1
186	M	75	23	7.35	Generalized	2	No	11.11	70	11.04	1.39	91.06	138	1
187	M	25	12.5	7.65	Focal	2	No	6.74	42	11.56	3.01	69.41	50	0
188	F	5	7	4.15	Generalized	3	No	11.76	92	7.83	2.88	77.79	526	1
189	M	93	20.2	8.15	Generalized	2	No	9.88	58	11.74	1.28	79.07	508	1
190	M	24	11	7.75	Generalized	2	No	10	36	15.51	2.25	58.33	450	1
191	M	103	20	7.35	Focal	3	No	10	38	8.59	3.33	43.53	160	1
192	M	114	30	7.85	Focal	2	No	10	57	12.79	1.72	104.51	130	1
193	M	10	8.5	7.35	Focal	2	No	5	68	15.25	1.62	176.05	254	1
194	M	110	27	7.75	Focal	2	No	9.93	79	14.76	1.93	108.61	86	1
195	M	43	15	8.75	Generalized	2	No	5.71	49	15.05	3.52	43.64	64	1
196	M	33	13	8.45	Focal	2	No	8.57	86	9.54	2.7	53.99	654	0
197	F	72	29	5.15	Focal	2	No	11.43	98	10.48	1.37	94.15	256	1
198	M	7	7	6.45	Focal	2	No	13.33	73	10.86	1.82	107.42	228	1
199	M	110	27	6.45	Focal	2	No	8	63	13.48	2.57	70.72	190	1

## Sheet: Refractory Epilepsy group
Numbers	Gender	Ages(months)	Body weight	Course of disease(months)	Seizure type	Nuber of drugs	Family history	Dose（mg/kg/dose）	Level of VAL(μg/ml)	expression of AAL(ng/ml)	expression of LCA(ng/ml)	expression of Fut8(ng/ml)	follow up(days)	seizure within 2 years
1	M	15	9	13.7	Generalized	2	Y	8.42	81	15.73	2.94	83.6	96	1
2	M	15	12.4	14.5	Focal	4	No	12.9	37	11.12	2.11	39.63	216	1
3	F	32	11.9	10.8	Focal	2	No	17.78	106	17.28	2.96	218.33	216	1
4	M	53	20.9	17.4	Focal	3	No	18.82	46	16.75	4.89	104.53	174	1
5	F	25	12.5	9.1	Focal	3	No	20	81	22.54	2.58	153.61	460	1
6	F	79	23.2	16.9	Generalized	3	No	15.38	36	10.77	3.37	31.34	500	1
7	F	25	12.5	15.1	Focal	3	No	10.26	43	23.02	3.04	88.5	560	1
8	F	31	14.3	13.9	Generalized	2	No	8.82	46	15.59	3.8	91.54	124	1
9	F	27	12.8	13.7	Generalized	2	No	12.31	34	16.08	4.67	39.99	566	1
10	F	16	6.5	15.4	Focal	2	No	13.11	83	11.33	3.46	103.75	586	1
11	M	28	12	21.1	Generalized	3	No	6.94	52	11.66	1.96	88.04	342	1
12	M	12	11.4	10.5	Generalized	2	No	12	74	14.77	3.76	117.54	586	0
13	M	18	7.8	17	Focal	2	No	11.43	44	17.74	2.82	75.26	602	1
14	M	28	12.6	12.2	Generalized	3	No	8.54	50	12.14	2.96	103.32	538	1
15	F	18	9.3	13.5	Generalized	3	No	5.16	94	17.6	2.02	80.09	362	1
16	M	28	12	10.4	Generalized	2	No	10.67	45	17.49	4.72	88.34	456	1
17	F	30	14	19.7	Generalized	3	No	13.33	73	14.52	4.55	109.43	546	1
18	F	16	7.8	16	Generalized	2	No	13.51	82	12.76	2.87	137.3	342	1
19	F	23	9	10.7	Generalized	2	No	11.19	48	21.93	2.04	100.63	566	1
20	F	39	17.5	18.2	Focal	2	No	8.57	76	19.29	4.15	83.64	418	1
21	M	43	15.0	17.5	Focal	2	No	11.59	69	12.8	3.7	75.42	586	1
22	M	17	8.5	15.4	Focal	4	Y	10.85	63	20.89	2.06	55.93	174	1
23	F	13	6.8	8.1	Focal	4	Y	6.25	31	17.08	4.21	94.92	500	1
24	M	19	10	18.4	Focal	1	No	9.52	37	14.78	2.98	30.75	124	1
25	F	38	16.7	16.8	Focal	4	No	12.8	25	22.61	2.84	91.41	460	0
26	F	34	14.3	17.2	Focal	2	No	6.45	16	13.19	3.08	59.7	202	1
27	M	18	10	14.4	Focal	2	No	5.04	20	21.55	3.69	54.76	464	1
28	M	55	19	18.7	Generalized	2	No	10.94	56	19.66	4.22	118.56	286	1
29	M	58	16.4	9.2	Focal	3	No	17.39	78	12	3.51	184.54	124	0
30	M	45	15.6	14.2	Focal	2	No	10.53	35	21.5	3.84	138	560	1
31	M	31	17	17.3	Generalized	3	No	14.55	60	16.75	3.22	104.51	486	1
32	F	25	10.5	10.9	Generalized	2	No	18.69	71	19.51	3.9	140.21	52	1
33	F	78	34.6	11.2	Focal	4	Y	10	47	11.44	3.47	184.64	500	1
34	M	29	8.5	15.3	Generalized	3	Y	12	48	17.77	2.86	90.33	476	1
35	M	31	16	18.1	Focal	4	No	9.88	66	15.73	3.92	90.43	52	1
36	F	27	11.7	8.1	Focal	3	Y	8.62	26	10.15	4.23	78.61	286	1
37	M	35	14	22.8	Focal	4	No	10.53	21	16.86	2.57	114.63	602	1
38	M	19	11	6.5	Focal	2	No	10.53	49	14.34	2.45	122.54	96	0
39	F	26	12.9	11.5	Focal	2	No	9.47	84	17.81	2.4	123.87	418	1
40	M	26	14	13.2	Generalized	3	No	14.12	51	17.61	3.74	56.2	384	1
41	M	71	24.3	8.4	Generalized	2	No	11.76	67	19.6	4.93	109.34	364	1
42	M	61	17	8.1	Generalized	2	No	5.99	48	14.96	3.79	64.53	546	1
43	F	42	13.8	13	Focal	2	Y	13.75	56	22.67	2.86	68.93	90	1
44	M	26	10.7	21.6	Generalized	2	No	7.69	50	11.69	3.25	137.9	456	0
45	M	29	13	15.9	Focal	3	No	6.99	31	18.79	2.26	53.37	486	1
46	M	32	15	10.7	Focal	3	Y	17.14	42	17.33	3.99	47.9	200	1
47	F	61	20	15.6	Focal	2	No	11.43	58	18.67	2.22	104.52	464	0
48	M	10	11	9.6	Generalized	2	No	11.43	65	17.55	3.63	114.3	90	1
49	M	31	14	19.1	Generalized	2	No	18.46	72	14.59	2.04	121.11	362	1
50	M	25	11.5	18	Focal	3	No	16	27	11	2.89	48.53	586	1
51	M	30	11.5	9.1	Focal	3	No	15	35	14.13	4.33	100.26	216	1
52	F	17	8.1	16.6	Generalized	2	No	15	40	14.06	4.67	57.42	238	1
53	M	15	7	14.8	Generalized	2	No	13.91	76	16.54	2.37	109	238	1
54	F	17	8	16.5	Generalized	4	No	9.09	75	20.31	4.55	109.01	202	1
55	M	23	9.5	20.2	Focal	3	No	11.43	52	17.96	3.26	139.32	476	1
56	M	18	14.8	16.1	Focal	3	No	11.56	43	17.95	3.29	48.21	538	1
57	M	16	6.1	14.2	Generalized	4	No	16.47	54	14.76	2.82	102.95	200	0
58	M	47	19	14.9	Generalized	2	No	7.41	81	18.35	2.43	63.12	364	1
59	M	40	15.5	9.1	Generalized	2	No	8.57	81	18.51	4.34	108.99	384	1

## Sheet: Lectin array
	Control	Epilepsy	Refractory Epilepsy
AAL	22	69	100
ACL	48	70	66
BPL	39	49	44
Con A	8	16	12
DSL	37	39	34
DBA	43	59	54
ECL	77	91	99
EEL	40	50	36
GSL I	49	46	42
GSL II	81	90	97
LCA	19	45	89
LTL	55	63	59
LEL	36	49	53
MAL I	77	79	76
MAL II	15	24	13
MPL	59	74	84
PNA	80	89	97
PSA	29	39	32
PTL I	70	69	56
PTL II	17	6	13
RCA I	10	15	24
RCA II RCA60, ricin	27	26	18
SNA	79	89	88
STL	46	94	62
SJA	45	33	32
SBA	80	87	86
UEA I	46	16	51
WGA	14	35	24
WFA	34	79	65
